# Supplementary material for: Ghrelin deletion and conditional ghrelin cell ablation increase pancreatic islet size in mice
Source: J Clin Invest. 2023 Dec 15;133(24):e169349. doi: 10.1172/JCI169349 (PMC10721155; doi:10.1172/JCI169349)
Supplement: Supporting data values [file jci-133-169349-s078.xlsx]

## Sheet: Fig 1B
Islet cross-sectional area (mm2)				Statistics -
WT	GKO
5.6469	7.34
4.2299	7.02
3.2951	6.3
2.904	4.75
5.5296	6.42

## Sheet: Fig1C
Islet area range (mm2)			WT			GKO				Statistics -
<5	69.51	83.52	78.38	70.27	67.48	66.15	73.39	65.08		58.33
5-10	15.85	8.24	13.51	20.27	12.27	23.08	10.48	13.49		14.1
10-15	4.88	3.85	8.11	6.76	9.2	4.62	5.65	4.76		11.54
15-20	3.66	2.75	0	1.35	4.29	4.62	2.42	8.73		7.69
20-25	1.22	1.1	0	1.35	1.84	1.54	3.23	2.38		3.21
25-30	1.22	0.55	0	0	1.23	0	1.61	0.79		0.64
30-35	1.22	0	0	0	1.23	0	0	1.59		1.92
>35	2.44	0	0	0	2.45	0	3.23	3.17		2.56

## Sheet: Fig 1D
Freete's Diameter			Statistics -
WT	GKO
98.5351	109.678
89.5817	109.679
74.9495	102.557
65.8658	89.1665
90.6907	94.6601

## Sheet: Fig 1E
Islet cross-sectional area (mm2)	Circularity			Statistics -
0.224074	0.849
0.445274	0.817
0.452456	0.815
0.564493	0.827
0.583884	0.618
0.595375	0.626
0.626975	0.626
0.630566	0.633
0.687302	0.868
0.703103	0.696
0.724648	0.774
0.74763	0.763
0.76343	0.728
0.813703	0.612
0.817294	0.697
0.892703	0.864
0.910658	0.593
0.930049	0.666
0.942976	0.736
1.02341	0.73
1.04424	0.683
1.04783	0.354
1.15412	0.738
1.17136	0.723
1.22019	0.363
1.23887	0.636
1.27765	0.522
1.28914	0.606
1.31715	0.576
1.33439	0.834
1.34516	0.528
1.36599	0.181
1.38825	0.508
1.41123	0.454
1.43278	0.617
1.44427	0.557
1.46294	0.767
1.50747	0.681
1.51106	0.753
1.57929	0.605
1.65039	0.506
1.72652	0.286
1.75883	0.666
1.76027	0.373
1.77032	0.574
1.79402	0.692
1.87949	0.704
1.88164	0.302
1.91253	0.836
2.05401	0.511
2.1366	0.603
2.16461	0.522
2.22206	0.311
2.26875	0.661
2.27736	0.675
2.29819	0.457
2.33769	0.662
2.47127	0.34
2.47989	0.519
2.48061	0.824
2.57038	0.733
2.65082	0.188
2.74347	0.555
2.84904	0.325
2.92086	0.728
2.9503	0.675
2.99052	0.666
3.1162	0.534
3.14421	0.444
3.2426	0.571
3.29216	0.431
3.35392	0.497
3.35464	0.258
3.65771	0.628
3.86814	0.578
3.88897	0.78
3.94355	0.75
4.01034	0.631
4.21359	0.752
4.28253	0.761
4.3048	0.312
4.43192	0.747
4.44556	0.63
4.45418	0.522
4.48147	0.771
4.5497	0.388
4.55544	0.303
4.5971	0.733
4.68903	0.23
4.76946	0.295
4.83123	0.619
5.04237	0.329
5.0948	0.505
5.29877	0.453
5.33826	0.642
5.34904	0.397
5.60399	0.424
5.6636	0.755
6.17208	0.245
6.22163	0.439
6.24461	0.442
6.4098	0.223
6.41339	0.601
6.55272	0.474
7.5237	0.419
7.69104	0.696
7.74634	0.689
7.9977	0.343
8.06377	0.637
8.30293	0.155
8.7956	0.771
9.22723	0.536
9.44053	0.748
10.0452	0.715
10.2772	0.236
10.4769	0.655
10.4991	0.632
10.7225	0.153
11.0801	0.272
11.2058	0.512
11.2568	0.434
11.4256	0.376
11.8651	0.509
11.9211	0.435
12.3075	0.692
12.4224	0.685
12.5022	0.708
12.9122	0.667
13.4932	0.31
13.7547	0.368
14.6129	0.632
15.0359	0.574
15.2083	0.563
16.0723	0.45
16.1462	0.412
16.2295	0.116
16.2733	0.701
16.3466	0.505
17.0468	0.498
18.03	0.595
18.8164	0.389
18.9098	0.426
19.6265	0.302
20.5006	0.226
20.7196	0.314
20.7886	0.266
21.4637	0.429
21.9685	0.496
27.1761	0.322
30.3124	0.193
32.1395	0.295
34.9217	0.224
37.3722	0.519
37.867	0.327
39.1174	0.454
41.3495	0.276
0.337547	0.431
0.417983	0.422
0.448865	0.738
0.466102	0.575
0.477593	0.483
0.477593	0.44
0.481902	0.75
0.516375	0.581
0.571675	0.509
0.614048	0.722
0.626975	0.66
0.626975	0.644
0.677966	0.567
0.678684	0.336
0.680839	0.571
0.721057	0.655
0.733266	0.365
0.767021	0.477
0.78713	0.718
0.79503	0.436
0.93364	0.704
0.950158	0.507
0.992531	0.455
1.01839	0.59
1.04999	0.177
1.10816	0.754
1.10888	0.66
1.13904	0.679
1.16059	0.372
1.18213	0.64
1.20009	0.509
1.20655	0.467
1.22522	0.36
1.22594	0.646
1.23456	0.688
1.2403	0.645
1.30781	0.376
1.36311	0.425
1.41123	0.465
1.422	0.329
1.44068	0.787
1.44786	0.846
1.47515	0.569
1.51824	0.338
1.53548	0.367
1.54482	0.276
1.56277	0.094
1.60586	0.296
1.62166	0.583
1.65542	0.602
1.69635	0.279
1.74088	0.361
1.79474	0.565
1.82634	0.271
1.93838	0.417
1.95921	0.644
2.02456	0.461
2.05473	0.539
2.19262	0.473
2.24361	0.235
2.36354	0.465
2.57182	0.305
2.6185	0.327
2.63717	0.36
2.66375	0.773
2.81169	0.556
2.82103	0.645
2.88854	0.657
3.053	0.73
3.12267	0.634
3.132	0.151
3.34171	0.568
3.88179	0.564
3.9378	0.644
3.98305	0.816
4.14105	0.45
4.27966	0.376
4.37231	0.749
4.44053	0.434
4.52743	0.203
4.59279	0.495
4.64522	0.274
5.86541	0.207
6.00833	0.485
6.27693	0.714
6.29129	0.528
6.63674	0.446
6.79474	0.553
6.82203	0.719
7.10859	0.134
7.77291	0.273
7.77291	0.266
7.93378	0.749
8.2821	0.521
8.37259	0.483
8.62324	0.562
8.97443	0.306
9.69046	0.444
9.96553	0.334
10.3397	0.516
11.2755	0.463
11.5901	0.327
12.0677	0.374
12.5689	0.673
13.8121	0.335
15.0539	0.725
15.0862	0.467
16.1563	0.253
16.9025	0.263
17.0677	0.281
17.2838	0.362
17.951	0.426
18.7798	0.343
19.5993	0.494
19.7924	0.579
19.8636	0.135
20.3993	0.732
23.5715	0.578
24.6237	0.463
29.7371	0.52
30.5444	0.434
32.6846	0.423
36.3193	0.629
37.6745	0.63
45.1666	0.209
62.189	0.847
0.328928	0.798
0.407211	0.733
0.407929	0.32
0.453174	0.701
0.461074	0.846
0.486929	0.625
0.494829	0.779
0.519247	0.777
0.586757	0.499
0.628411	0.737
0.682275	0.73
0.724648	0.597
0.746912	0.743
0.756248	0.725
0.778512	0.753
0.852485	0.752
0.860385	0.624
0.864694	0.489
0.907785	0.71
0.936513	0.806
1.0586	0.865
1.06076	0.647
1.07728	0.213
1.10313	0.521
1.11534	0.405
1.14407	0.634
1.2087	0.341
1.22881	0.623
1.25036	0.55
1.35593	0.31
1.45576	0.566
1.4809	0.287
1.4967	0.503
1.58072	0.611
1.61304	0.838
1.61663	0.565
1.631	0.582
1.63387	0.579
1.65901	0.431
1.67552	0.582
1.7179	0.852
1.72652	0.659
1.73585	0.618
1.789	0.136
1.80049	0.245
1.80552	0.233
1.81126	0.392
1.91827	0.463
1.96495	0.408
2.0339	0.463
2.03964	0.793
2.13373	0.3
2.17107	0.527
2.26875	0.637
2.36354	0.788
2.44111	0.137
2.44901	0.621
2.51149	0.566
2.51724	0.571
2.52514	0.676
2.53735	0.447
2.56248	0.715
2.58762	0.494
2.68314	0.621
2.78225	0.339
2.80307	0.388
2.80523	0.722
2.82821	0.457
2.8555	0.465
2.97472	0.598
2.98477	0.779
3.06521	0.51
3.09609	0.415
3.26271	0.384
3.31011	0.569
3.40635	0.222
3.41712	0.158
3.49828	0.305
3.53059	0.844
3.5744	0.236
3.5902	0.368
3.83654	0.592
3.93637	0.532
4.00531	0.695
4.01752	0.656
4.21143	0.777
4.39242	0.356
4.47788	0.338
4.54467	0.435
4.76659	0.366
4.95834	0
5.28799	0.238
5.32677	0.5
5.395	0.354
5.87259	0.346
6.32936	0.693
6.44714	0.278
7.09782	0.605
7.16892	0.343
7.24289	0.108
7.28024	0.132
8.84372	0.479
9.23729	0.25
9.44197	0.58
10.5932	0.308
10.7721	0.471
11.0701	0.336
11.3746	0.272
11.5556	0.444
14.949	0.602
14.9619	0.563
15.3225	0.567
17.1596	0.246
18.9996	0.566
21.5678	0.277
22.2149	0.564
22.7241	0.484
23.2225	0.514
25.0366	0.248
26.8026	0.452
37.7305	0.419
45.823	0.199
57.2601	0.25
81.1872	0.53
0.286556	0.729
0.341138	0.844
0.480465	0.634
0.495547	0.7
0.731112	0.779
0.767021	0.755
0.833094	0.679
0.840276	0.751
0.888394	0.657
1.02054	0.554
1.04352	0.689
1.15053	0.37
1.16561	0.662
1.20368	0.666
1.31212	0.542
1.31212	0.627
1.43709	0.482
1.49454	0.484
1.52111	0.476
1.61376	0.678
1.61663	0.799
1.62238	0.761
1.7337	0.485
1.7811	0.712
1.78325	0.673
1.91827	0.542
1.98722	0.427
2.00086	0.423
2.18544	0.73
2.24864	0.54
2.37145	0.57
2.39802	0.347
2.62927	0.332
2.70684	0.641
2.74634	0.432
2.88495	0.48
2.89285	0.477
3.02858	0.168
3.05516	0.548
3.4085	0.496
3.9062	0.235
4.01537	0.581
4.64234	0.756
5.07038	0.58
5.21617	0.44
5.50058	0.217
5.62482	0.552
5.62985	0.497
6.14981	0.604
6.23959	0.69
7.38581	0.377
7.68026	0.642
8.03002	0.585
8.18012	0.451
9.24088	0.617
9.66102	0.313
9.75582	0.75
9.99856	0.372
10.5523	0.745
11.7129	0.636
13.346	0.442
15.7886	0.439
18.5572	0.57
19.939	0.69
30.0338	0.432
0.226946	0.891
0.277937	0.61
0.309537	0.793
0.310974	0.846
0.323183	0.668
0.341138	0.839
0.349038	0.852
0.390692	0.833
0.396438	0.619
0.404338	0.72
0.405056	0.605
0.415111	0.808
0.417983	0.79
0.41942	0.755
0.423011	0.604
0.424447	0.836
0.426602	0.839
0.426602	0.781
0.459638	0.81
0.49842	0.732
0.504884	0.633
0.516375	0.652
0.544384	0.357
0.555157	0.56
0.560902	0.855
0.586039	0.797
0.596093	0.72
0.602557	0.575
0.603993	0.757
0.608302	0.758
0.635593	0.618
0.647802	0.371
0.650675	0.843
0.654984	0.659
0.675093	0.685
0.675812	0.821
0.699512	0.66
0.701666	0.647
0.764866	0.65
0.769176	0.765
0.782103	0.711
0.844585	0.661
0.85033	0.59
0.854639	0.646
0.856794	0.773
0.859667	0.559
0.879776	0.724
0.881212	0.569
0.895576	0.737
0.924303	0.811
0.939385	0.744
0.94944	0.3
0.976731	0.775
0.983913	0.817
1.01192	0.673
1.04137	0.702
1.04568	0.409
1.09523	0.682
1.17208	0.802
1.18716	0.386
1.18788	0.719
1.2044	0.69
1.20727	0.752
1.26472	0.603
1.27693	0.645
1.34301	0.69
1.35881	0.704
1.38251	0.536
1.44211	0.71
1.60083	0.404
1.62956	0.505
1.70066	0.641
1.75165	0.585
1.84214	0.53
1.90534	0.73
1.92114	0.506
1.92833	0.468
1.98578	0.539
2.03462	0.733
2.04324	0.626
2.08202	0.502
2.1129	0.697
2.12654	0.398
2.15024	0.488
2.16245	0.688
2.19908	0.513
2.25079	0.816
2.32548	0.616
2.33697	0.512
2.3894	0.504
2.6027	0.631
2.63286	0.458
2.92947	0.366
2.95748	0.622
3.05875	0.141
3.36757	0.467
3.527	0.29
3.61965	0.467
3.82936	0.444
3.86024	0.662
3.89256	0.681
4.29331	0.656
4.30552	0.226
4.39457	0.575
4.56981	0.737
4.59638	0.527
4.72494	0.505
4.72637	0.299
4.86355	0.324
4.96122	0.462
5.30164	0.426
5.47041	0.621
5.56377	0.309
5.86541	0.491
5.91066	0.749
5.95662	0.691
5.9638	0.717
6.34875	0.697
6.4378	0.71
6.99799	0.634
7.39586	0.283
7.67021	0.43
7.74634	0.348
7.98477	0.571
8.25984	0.607
8.69793	0.669
9.45705	0.616
9.64019	0.72
9.82476	0.266
9.99641	0.477
10.6255	0.531
10.9516	0.466
11.022	0.747
11.4529	0.249
11.9111	0.391
12.1251	0.577
12.1711	0.404
12.1826	0.743
12.4749	0.386
12.8361	0.598
13.5564	0.413
13.6477	0.506
13.7396	0.175
13.7604	0.517
14.1274	0.347
15.3541	0.473
15.3577	0.49
15.8647	0.593
16.3387	0.587
19.164	0.269
19.3357	0.43
19.8334	0.588
21.98	0.548
23.7496	0.238
24.8865	0.487
25.5422	0.354
27.6415	0.373
31.8953	0.529
32.9719	0.662
41.2805	0.572
49.307	0.633
51.1742	0.424
90.2535	0.195
0.462511	0.748
0.507038	0.815
0.512065	0.757
0.529302	0.759
0.56952	0.782
0.630566	0.533
0.681557	0.798
0.744757	0.733
0.745475	0.364
0.761276	0.787
0.79503	0.751
0.908503	0.781
0.959494	0.508
1.0428	0.549
1.08087	0.734
1.15556	0.684
1.1692	0.474
1.21804	0.631
1.22594	0.637
1.30279	0.351
1.36814	0.331
1.37604	0.718
1.37963	0.709
1.38107	0.761
1.41123	0.723
1.42631	0.692
1.52255	0.485
1.56995	0.516
1.5994	0.768
1.67911	0.683
1.74232	0.68
1.78684	0.409
1.79905	0.624
1.84861	0.485
1.94915	0.747
2.00373	0.659
2.03103	0.662
2.12223	0.85
2.20052	0.385
2.29604	0.38
2.3578	0.278
2.41166	0.834
2.51939	0.663
2.56966	0.712
2.73413	0.556
2.89572	0.571
2.90434	0.572
3.02571	0.598
3.08604	0.752
3.11477	0.396
3.16863	0.754
3.26989	0.661
3.27564	0.527
3.31658	0.673
3.40491	0.605
3.46093	0.585
3.68357	0.591
3.78842	0.64
3.8308	0.436
3.9572	0.742
4.01034	0.667
4.15111	0.852
4.24591	0.504
4.27463	0.786
4.64234	0.43
4.66317	0.739
4.74002	0.554
4.81399	0.678
4.88078	0.359
4.98923	0.602
5.15441	0.732
5.16375	0.659
5.16949	0.645
5.24346	0.392
5.28512	0.669
5.28799	0.632
5.31313	0.685
5.395	0.624
5.81729	0.523
6.00905	0.454
6.17423	0.816
6.19003	0.545
6.19578	0.638
6.5362	0.547
6.79546	0.633
7.03749	0.564
7.21488	0.425
8.23327	0.682
8.46452	0.63
8.64119	0.401
8.77837	0.694
9.08001	0.696
9.65814	0.756
9.73427	0.566
9.87863	0.55
10.0208	0.646
10.3332	0.542
12.3908	0.464
12.6623	0.377
13.7259	0.64
15.2801	0.456
17.1028	0.62
17.8081	0.674
21.0809	0.728
25.9401	0.369
28.4178	0.473
29.554	0.458
32.8921	0.317
36.1678	0.438
0.45892	0.767
0.532175	0.775
0.573829	0.777
0.664321	0.724
0.721775	0.666
0.744757	0.838
0.891267	0.613
0.940822	0.407
0.977449	0.74
1.06938	0.722
1.0823	0.623
1.23815	0.594
1.40908	0.614
1.56564	0.486
1.65757	0.483
1.71	0.385
1.75452	0.565
1.77176	0.652
1.82275	0.455
1.8917	0.449
1.97788	0.47
1.99871	0.701
2.00589	0.615
2.02241	0.644
2.22206	0.361
2.39586	0.413
2.44326	0.76
2.46481	0.441
2.4763	0.274
2.5158	0.578
2.56464	0.349
2.69391	0.653
2.73197	0.623
2.80164	0.607
2.86556	0.201
3.00417	0.742
3.08532	0.561
3.17581	0.284
3.23901	0.425
3.24907	0.451
3.30509	0.376
3.3137	0.306
3.31873	0.799
3.36613	0.712
3.4717	0.633
3.5665	0.252
3.60026	0.648
3.95289	0.701
3.95935	0.631
4.17912	0.477
4.40391	0.493
4.87432	0.593
5.00718	0.252
5.0237	0.546
5.26788	0.531
5.48549	0.5
5.52787	0.649
5.68371	0.453
6.06507	0.702
6.26185	0.23
6.30207	0.216
6.41195	0.64
6.84214	0.573
7.13085	0.237
7.21488	0.507
7.4605	0.627
8.36039	0.476
10.7275	0.458
11.6174	0.537
11.6324	0.568
11.9219	0.269
12.3255	0.291
15.4187	0.514
24.6007	0.408
0.261419	0.778
0.326056	0.835
0.351192	0.818
0.351192	0.682
0.387101	0.826
0.429474	0.834
0.448865	0.878
0.527866	0.606
0.608302	0.803
0.696639	0.602
0.846021	0.598
1.04999	0.648
1.1649	0.401
1.50891	0.537
1.81701	0.561
1.83999	0.772
1.86943	0.376
2.24576	0.682
2.36426	0.702
2.37288	0.368
2.46194	0.364
2.55027	0.799
3.27277	0.69
3.34028	0.39
3.46237	0.568
3.49181	0.447
3.68357	0.641
3.973	0.325
4.08934	0.736
5.12856	0.703
6.46653	0.61
8.132	0.575
8.70511	0.114
9.34286	0.677
10.4223	0.575
10.7017	0.381
11.2267	0.553
0.090491	0.801
0.145073	0.395
0.182419	0.691
0.184573	0.719
0.193192	0.757
0.197501	0.72
0.199655	0.426
0.211146	0.514
0.218328	0.186
0.224792	0.878
0.231974	0.616
0.234846	0.755
0.236283	0.569
0.239155	0.485
0.247055	0.886
0.247055	0.588
0.250646	0.449
0.252801	0.764
0.25711	0.765
0.276501	0.857
0.277937	0.332
0.28081	0.743
0.282965	0.795
0.285119	0.621
0.285837	0.492
0.291583	0.382
0.295174	0.865
0.29661	0.788
0.300201	0.762
0.303074	0.48
0.305228	0.406
0.310974	0.75
0.311692	0.833
0.314565	0.79
0.317438	0.178
0.324619	0.511
0.325338	0.826
0.333238	0.707
0.341138	0.79
0.345447	0.754
0.346883	0.638
0.349038	0.795
0.359092	0.33
0.36771	0.704
0.36771	0.722
0.373456	0.619
0.379201	0.286
0.38351	0.8
0.397156	0.675
0.397874	0.649
0.415829	0.284
0.417265	0.678
0.417983	0.67
0.429474	0.807
0.433065	0.746
0.438092	0.876
0.440965	0.277
0.448147	0.56
0.454611	0.631
0.457483	0.49
0.46682	0.389
0.469693	0.753
0.474002	0.851
0.481902	0.796
0.484774	0.699
0.50632	0.54
0.533611	0.598
0.553002	0.402
0.565211	0.696
0.583166	0.762
0.611175	0.664
0.619793	0.189
0.62482	0.843
0.633439	0.318
0.641339	0.764
0.660011	0.834
0.672221	0.651
0.672221	0.535
0.682993	0.579
0.687302	0.888
0.707412	0.182
0.713875	0.259
0.741885	0.717
0.745475	0.76
0.765585	0.525
0.767021	0.649
0.767021	0.347
0.767739	0.31
0.772048	0.282
0.774921	0.61
0.788567	0.827
0.815857	0.494
0.821603	0.417
0.853921	0.881
0.897012	0.787
0.901321	0.097
0.920712	0.481
0.925022	0.54
0.977449	0.717
1.07153	0.846
1.09451	0.45
1.16346	0.643
1.17208	0.758
1.19578	0.48
1.22019	0.372
1.22809	0.723
1.22953	0.525
1.23456	0.424
1.24821	0.488
1.30063	0.804
1.37963	0.334
1.40692	0.374
1.44283	0.676
1.44858	0.59
1.4493	0.823
1.52902	0.845
1.55702	0.432
1.56205	0.79
1.63531	0.839
1.68414	0.239
1.6942	0.815
1.75596	0.205
1.82347	0.31
1.86584	0.505
1.99368	0.454
2.02815	0.683
2.07627	0.644
2.0971	0.399
2.21273	0.112
2.5158	0.601
2.53735	0.543
2.73054	0.741
2.78153	0.535
2.79302	0.455
2.91583	0.556
3.04869	0.546
3.10615	0.229
3.28067	0.402
3.31083	0.233
3.34387	0.306
3.35464	0.436
3.44154	0.761
3.72738	0.342
3.8035	0.486
3.84731	0.533
4.1468	0.251
4.15613	0.415
4.34214	0.392
4.41827	0.272
4.78454	0.306
4.85995	0.425
4.96768	0.704
5.08259	0.447
5.20971	0.703
5.8848	0.708
5.93723	0.484
6.13689	0.905
6.20655	0.174
6.49598	0.253
6.54553	0.85
7.35349	0.505
7.59121	0.387
7.99196	0.753
8.23255	0.767
8.8703	0.171
8.91698	0.918
9.56119	0.415
11.2884	0.485
11.3473	0.33
11.547	0.363
12.2838	0.262
13.188	0.683
13.2957	0.681
14.5626	0.417
16.0485	0.285
16.1635	0.679
18.3941	0.256
19.0326	0.337
19.2746	0.647
22.8505	0.3
24.5195	0.51
25.1365	0.868
0.240592	0.457
0.282246	0.864
0.28871	0.644
0.369865	0.552
0.371301	0.824
0.384947	0.459
0.448865	0.663
0.457483	0.749
0.476156	0.657
0.481902	0.698
0.499138	0.712
0.504165	0.822
0.529302	0.465
0.556593	0.836
0.608302	0.457
0.659293	0.508
0.673657	0.819
0.695203	0.521
0.748348	0.839
0.825912	0.858
0.896294	0.666
0.92574	0.764
0.975294	0.763
1.00043	0.562
1.05717	0.838
1.08087	0.381
1.08805	0.573
1.11893	0.776
1.14407	0.443
1.37317	0.67
1.40477	0.659
1.54984	0.266
1.61735	0.511
1.69132	0.511
1.72939	0.801
1.80264	0.385
1.97932	0.699
2.04036	0.627
2.12798	0.857
2.22924	0.377
2.30465	0.746
2.37719	0.617
2.38078	0.477
2.70396	0.841
2.87346	0.675
3.0056	0.366
3.04654	0.439
3.23255	0.619
3.27636	0.813
3.657	0.375
3.67279	0.594
3.82792	0.633
3.82792	0.744
3.93062	0.352
3.93996	0.553
4.16403	0.708
4.37231	0.695
5.1027	0.657
5.37848	0.585
5.62267	0.736
5.76774	0.626
6.66188	0.8
6.74303	0.69
6.79905	0.67
6.95346	0.74
7.79589	0.774
8.25481	0.788
8.41138	0.68
8.68357	0.592
9.60715	0.552
13.4078	0.606
14.4362	0.636
14.4635	0.266
14.6739	0.79
16.2425	0.611
17.5208	0.518
17.5359	0.292
20.0323	0.408
25.3138	0.608
34.61	0.535
37.8174	0.365
40.0625	0.521

## Sheet: Fig 1F
Circularity_Islet_mean values				Statistics -
WT	GKO
0.606606	0.488236
0.530986	0.489238
0.606892	0.503895
0.56511	0.562369
0.616061	0.587742

## Sheet: Fig 1G
β-cell cross-sectional area (mm2)				Statistics -
WT	GKO
4.97167	6.9653
3.56899	6.0301
3.01323	5.5044
2.58766	3.6383
5.03082	5.5938

## Sheet: Fig 1H
β-cell number/Islet			Statistics -
WT	GKO
24.2	33.9
19.1	33.6
19.3	26.6
18.5	18.2
28.2	35.2

## Sheet: Fig. 1I
β-cell size			Statistics -
WT	GKO
203.3	221.1
178	187.8
165.6	194.5
142.7	197.9
165.3	147.3

## Sheet: Fig 1J
α-cell cross-sectional area (mm2)			Statistics -
WT	GKO
1.23102	0.883661
0.926681	0.960766
0.292612	1.02953
0.497441	1.24332
0.764937	1.52627

## Sheet: Fig 1K
Islet number/mouse			Statistics -
WT	GKO
109	156
74	126
37	124
182	65
82	163

[truncated: 88 more sheets: Fig 1L, Fig 1M, Fig 1N, Fig 1O, Fig 2B, Fig 2C, Fig 2D, Fig 2E, Fig 2F, Fig 2G, Fig 2H, Fig 2J, Fig 2K, Fig 2L, Fig 2M, Fig 2N, Fig 2O, Fig 2P, Fig 3A, Fig 3B …]
